# Supplementary material for: Genome-Wide Association Study of Plant and Ear Height in Maize (Zea mays L.) and Identification of Candidate Genes
Source: Plants (Basel). 2026 Apr 30;15(9):1383. doi: 10.3390/plants15091383 (PMC13165044; doi:10.3390/plants15091383)
Supplement: Supplementary file 1 [file plants-15-01383-s001.zip]

Archive with 13 entries (10 files):
- plants-4207105-supplementary/Supplementary File and Figures/
- plants-4207105-supplementary/Supplementary File and Figures/Figures/
- plants-4207105-supplementary/Supplementary File and Figures/Figures/Figure 1.png
- plants-4207105-supplementary/Supplementary File and Figures/Figures/Figure 2.png
- plants-4207105-supplementary/Supplementary File and Figures/Figures/Figure 3.png
- plants-4207105-supplementary/Supplementary File and Figures/Figures/Figure 4.png
- plants-4207105-supplementary/Supplementary File and Figures/Figures/Figure 5.png
- plants-4207105-supplementary/Supplementary File and Figures/Figures/Figure 6.png
- plants-4207105-supplementary/Supplementary File and Figures/Figures/Figure 7.png
- plants-4207105-supplementary/Supplementary File and Figures/Figures/Figure 8.png
- plants-4207105-supplementary/Supplementary File and Figures/Supplementary File/
- plants-4207105-supplementary/Supplementary File and Figures/Supplementary File/Supplementary Figure.docx
- plants-4207105-supplementary/Supplementary File and Figures/Supplementary File/Supplementary Table.xlsx
