# Supplementary material for: Genome-Wide Association Study of Plant and Ear Height in Maize (Zea mays L.) and Identification of Candidate Genes
Source: Plants (Basel). 2026 Apr 30;15(9):1383. doi: 10.3390/plants15091383 (PMC13165044; doi:10.3390/plants15091383)
Supplement: Supplementary file 1 [file plants-15-01383-s001.zip › plants-4207105-supplementary/Supplementary File and Figures/Supplementary File/Supplementary Table.xlsx]

## Sheet: Supplementary Table
Supplementary Table S1 485 Maize Inbred Line Groups										Supplementary Table S2 Physicochemical Properties of the Zm00001d002726 Gene												Supplementary Table S3 Physicochemical Properties of the Zm00001d015394 Gene									Supplementary Table S4 Sources of 479 elite inbred lines
Number	Lines	Groups	Number	Lines	Groups	Number	Lines	Groups				Types	Percentage (%)	Name	Quantity (%)									Types	Percentage (%)	Name	Quantity (%)				Code	Inbred lines	Source	Code	Inbred lines	Source
1	2080089	Iodent	163	501	PB	325	CN4379	X				Hydrophobic amino acids	52.7	Ala	11.6									Hydrophobic amino acids	52.3	Ala	7.6				1	KL4	The Northern Breeding Unit	241	5213	Institute of Crop Science
2	C8605-2	Iodent	164	Ji A-034	PB	326	Lü 9 Kuan	X						Val	9.2											Val	8				2	(KWS10×KWS73)	The Northern Breeding Unit	242	CN165	Institute of Crop Science
3	1923004	Iodent	165	Danhuang 25	PB	327	K0325	X						Leu	5.8											Leu	8.3				3	Liao7990	The Northern Breeding Unit	243	Yuanfu Huang	Institute of Crop Science
4	1923734	Iodent	166	Shen 501	PB	328	S8-101	X						Ile	3.1											Ile	3.4				4	Liangnuo-5-1	The Northern Breeding Unit	244	CA375	Institute of Crop Science
5	KW7M14	Iodent	167	14-3b	PB	329	H1208	X						Pro	5.6											Pro	6.1				5	Ji818	The Northern Breeding Unit	245	NH60	Institute of Crop Science
6	634150	Iodent	168	CA9B1	PB	330	Ying 64	X						Phe	5.1											Phe	3.8				6	Gaoke♀	The Northern Breeding Unit	246	Jing725	Institute of Crop Science
7	M407	Iodent	169	Ye478	PA	331	Diangu 11A	X						Trp	1.6											Trp	0.4				7	Ji81162	The Northern Breeding Unit	247	Chang3	Institute of Crop Science
8	PHPMO	Iodent	170	A801	PA	332	Dong 46	X						Met	1.3											Met	1.1				8	Ji477	The Northern Breeding Unit	248	oh43Ht	Institute of Crop Science
9	2511A	Iodent	171	7922	PA	333	Dong 237	X						Gly	9.4											Gly	13.6				9	Liao184	The Northern Breeding Unit	249	Hai014	Institute of Crop Science
10	z3-87	Iodent	172	KW5G321	PA	334	Hai 268	X				Hydrophilic amino acids	27.4	Ser	6.9									Hydrophilic amino acids	26.9	Ser	6.1				10	CA331	The Northern Breeding Unit	250	169	Institute of Crop Science
11	S121	Iodent	173	Liao 7990	PA	335	1134	X						Thr	5.6											Thr	3.4				11	CA482	The Northern Breeding Unit	251	29707	Institute of Crop Science
12	Dan 1133	Iodent	174	8638	PA	336	K10	X						Cys	1.8											Cys	4.5				12	CADN01	The Northern Breeding Unit	252	G135	Institute of Crop Science
13	Liangyu M53	Iodent	175	96478	PA	337	Longkang 11	X						Asn	3.6											Asn	3.8				13	Shengnong50009	The Northern Breeding Unit	253	Longxi69	Institute of Crop Science
14	Shen 391	Iodent	176	8902	PA	338	Longxi 53	X						Gln	3.1											Gln	3.4				14	WG88	The Northern Breeding Unit	254	52106	Institute of Crop Science
15	NH60	Iodent	177	D22	PA	339	Fu 706	X						Tyr	4.2											Tyr	1.5				15	JiA961	The Northern Breeding Unit	255	94-24	Institute of Crop Science
16	S122	Iodent	178	Ji 046	PA	340	KL2	X						His	2.2											His	4.2				16	Jing2416	The Northern Breeding Unit	256	Sui601	Institute of Crop Science
17	PHRKB	Iodent	179	8112	PA	341	KL6	X				Basic amino acids	14	Lys	2.9									Basic amino acids	15.2	Lys	4.2				17	SK1098	The Northern Breeding Unit	257	Sui701	Institute of Crop Science
18	11DM124	Iodent	180	LD175-1	PA	342	(KWS10×KWS73)	X						Arg	8.9											Arg	6.8				18	MC516	The Northern Breeding Unit	258	HR10	Institute of Crop Science
19	F2001	Iodent	181	D26	PA	343	KWS49	X						His	2.2											His	4.2				19	CA622	The Northern Breeding Unit	259	HR0110	Institute of Crop Science
20	Xiebo	Iodent	182	Dan 3130	PA	344	Jia 33	X				Acidic amino acids	8	Asp	6									Acidic amino acids	9.8	Asp	6.8				20	S126	The Northern Breeding Unit	260	HR118	Institute of Crop Science
21	Liao 2042	Iodent	183	Liao 8478	PA	345	Jia 28	X						Glu	2											Glu	3				21	Liao13105	The Northern Breeding Unit	261	T9	Institute of Crop Science
22	Ji A306	Iodent	184	Liao 6082	PA	346	KW1A139	X																							22	Longxi391	The Northern Breeding Unit	262	A22	Institute of Crop Science
23	Liao 6452	Iodent	185	CL143	PA	347	9F592	X																							23	A1402	The Northern Breeding Unit	263	T116	Institute of Crop Science
24	Ji A8402	Iodent	186	Dan 6263	PA	348	6F576	X																							24	T30	The Northern Breeding Unit	264	Jiang134	Institute of Crop Science
25	Liao 3258	Iodent	187	C260	PA	349	HA25	X																							25	M54白	The Northern Breeding Unit	265	Jin9923	Institute of Crop Science
26	Jing 183	Iodent	188	Liao 7980	PA	350	KL45	X																							26	W961	The Northern Breeding Unit	266	Jin9919	Institute of Crop Science
27	CA135	Iodent	189	Tie T0278	PA	351	Ji 63	X																							27	LP6	The Northern Breeding Unit	267	H172	Institute of Crop Science
28	Shennong 50009	Iodent	190	9137	PA	352	Xi 14	X																							28	DanF171	The Northern Breeding Unit	268	Lv983	Institute of Crop Science
29	CA622	Iodent	191	Dong 8112	PA	353	70-104	X																							29	Liao2211	The Northern Breeding Unit	269	Sui706	Institute of Crop Science
30	T30	Iodent	192	G135	PA	354	434	X																							30	JiA651	The Northern Breeding Unit	270	L201	Institute of Crop Science
31	LP6	Iodent	193	HR118	PA	355	7884-7Ht	X																							31	M6968	The Northern Breeding Unit	271	WBA31	Institute of Crop Science
32	Dan F171	Iodent	194	T9	PA	356	Cheng 351	X																							32	ShengnongH123	The Northern Breeding Unit	272	T64	Institute of Crop Science
33	Liao 2211	Iodent	195	H172	PA	357	KX	X																							33	PA80	The Northern Breeding Unit	273	T02	Institute of Crop Science
34	CA193	Iodent	196	Lü 983	PA	358	Dan 598	X																							34	MND101	The Northern Breeding Unit	274	HR774	Institute of Crop Science
35	M6968	Iodent	197	WBA31	PA	359	Hongyumi	X																							35	MNJ23	The Northern Breeding Unit	275	HR113	Institute of Crop Science
36	J1881	Iodent	198	HR774	PA	360	Lü 28	X																							36	J1881	The Northern Breeding Unit	276	HR701	Institute of Crop Science
37	JDF805	Iodent	199	T4312	PA	361	Shen 5003	X																							37	JDF805	The Northern Breeding Unit	277	Suixi709	Institute of Crop Science
38	DK422	Iodent	200	4112	PA	362	Kuanye C8605	X																							38	D3001	The Northern Breeding Unit	278	A14	Institute of Crop Science
39	Huangzao 4	SPT	201	Tie 98042-1	PA	363	Liao 1412	X																							39	LX233	The Northern Breeding Unit	279	A4-227	Institute of Crop Science
40	Jing 92	SPT	202	NG5	PA	364	Zhong 106	X																							40	LX214	The Northern Breeding Unit	280	H270	Institute of Crop Science
41	Jing 572	SPT	203	Ming 2325	PA	365	Dan T138	X																							41	GH320	The Northern Breeding Unit	281	KL632	Institute of Crop Science
42	Jing 24	SPT	204	Chengxi 53	PA	366	Dan 99 Chang	X																							42	SX641	The Northern Breeding Unit	282	T216	Institute of Crop Science
43	Heixi 2	SPT	205	Ji 815	PA	367	Tie 98103-1	X																							43	HA1456	The Northern Breeding Unit	283	Jia56-1	Institute of Crop Science
44	K12	SPT	206	Shen 3265	PA	368	SD8738	X																							44	T353	The Northern Breeding Unit	284	Jia108	Institute of Crop Science
45	Dong 6002	SPT	207	TS6278	PA	369	Shen 3117	X																							45	BR27	The Northern Breeding Unit	285	Jia113	Institute of Crop Science
46	D3-1	SPT	208	4866	PA	370	M5972	X																							46	Longxi425	The Northern Breeding Unit	286	Jia069-3	Institute of Crop Science
47	81162	SPT	209	8129	PA	371	Ming 71	X																							47	HB565	The Northern Breeding Unit	287	D5801	Institute of Crop Science
48	L105	SPT	210	32	PA	372	Liangyu S127	X																							48	HB1059	The Northern Breeding Unit	288	T4312	Institute of Crop Science
49	444	SPT	211	Si 387	PA	373	Tie 84	X																							49	Longxi379	The Northern Breeding Unit	289	419	Institute of Crop Science
50	TM	SPT	212	Zhonghuang 68	PA	374	KH467	X																							50	Liao2042	The Northern Breeding Unit	290	4112	Institute of Crop Science
51	F62	SPT	213	5022(B)	PA	375	Zhong 451	X																							51	JiA6601	The Northern Breeding Unit	291	495	Institute of Crop Science
52	⑦-61	SPT	214	B84	PA	376	Zhongzi 01	X																							52	CA364	The Northern Breeding Unit	292	Liaoju311	Institute of Crop Science
53	Zheng 22	SPT	215	U8112	PA	377	XL21（D1798Z）	X																							53	JingB547	The Northern Breeding Unit	293	Liaobai371	Institute of Crop Science
54	K3841	SPT	216	Moqun 17	PA	378	Chang 3	X																							54	JiA306	The Northern Breeding Unit	294	Dan1324	Institute of Crop Science
55	Tie T0403	SPT	217	BI73	PA	379	Hai 014	X																							55	Liao6452	The Northern Breeding Unit	295	M67	Institute of Crop Science
56	Xingkenzi 167-1	SPT	218	K22	PA	380	Dong 156	X																							56	CA135	The Northern Breeding Unit	296	Liao2309	Institute of Crop Science
57	Chang 7-2	SPT	219	3189	PA	381	169	X																							57	JiA8401	The Northern Breeding Unit	297	Ti9010	Institute of Crop Science
58	773-2G	SPT	220	Liao3053	PA	382	29707	X																							58	Liao50518	The Northern Breeding Unit	298	Liao5114	Institute of Crop Science
59	Xin 444	SPT	221	Ji 4112	PA	383	52106	X																							59	14-3b	The Northern Breeding Unit	299	Dan599	Institute of Crop Science
60	Yuanfuhuang	SPT	222	N528-1(1284)	PA	384	HR10	X																							60	HS200	The Northern Breeding Unit	300	Liao2379	Institute of Crop Science
61	Jing 89	SPT	223	Du 321	PA	385	HR0110	X																							61	JiA8402	The Northern Breeding Unit	301	W9235	Institute of Crop Science
62	Jing 725	SPT	224	Zheng 29	PA	386	Sui 706	X																							62	Liao3258	The Northern Breeding Unit	302	Tie98042-1	Institute of Crop Science
63	94-24	SPT	225	PI10	PA	387	L201	X																							63	D2-7	The Northern Breeding Unit	303	DH34	Institute of Crop Science
64	T64	SPT	226	H201	PA	388	Dong 65003	X																							64	CA9B1	The Northern Breeding Unit	304	S122	Institute of Crop Science
65	DN139	SPT	227	Ji 477	PA	389	HR701	X																							65	Jing17	The Northern Breeding Unit	305	Shen161	Institute of Crop Science
66	Liao 5114	SPT	228	Jinhuang 55	PA	390	A4-227	X																							66	Liao6304	The Northern Breeding Unit	306	TieT0759（Red Cob）	Institute of Crop Science
67	W9235	SPT	229	Chuan 273	PA	391	G249	X																							67	JingDH3345	The Northern Breeding Unit	307	Jinhuang96B	Institute of Crop Science
68	Shen 161	SPT	230	F12	PA	392	H270	X																							68	Jing183	The Northern Breeding Unit	308	531	Institute of Crop Science
69	Dong 96	SPT	231	488	PA	393	T216	X																							69	HB14	The Northern Breeding Unit	309	Gaoke♂	Institute of Crop Science
70	Huang 428-17	SPT	232	Longxi 425	PA	394	DN-1-2	X																							70	HB1397	The Northern Breeding Unit	310	KWCB1	Institute of Crop Science
71	HD568	SPT	233	M14	PA	395	Jia 56-1	X																							71	Jing72464	The Northern Breeding Unit	311	KWMM31	Institute of Crop Science
72	Huangyesi 3	SPT	234	D3001	PA	396	Jia 113	X																							72	X7816	The Northern Breeding Unit	312	HF12202	Institute of Crop Science
73	PI36	SPT	235	B73	BSSS	397	Jia 069-3	X																							73	14WP14	The Northern Breeding Unit	313	HM12111	Institute of Crop Science
74	Jinhuang 76	SPT	236	CA331	BSSS	398	Ji 818	X																							74	91-115	The Northern Breeding Unit	314	D1798Z	Institute of Crop Science
75	Linxi 11	SPT	237	CA482	BSSS	399	Liaoju 311	X																							75	CAND01	The Northern Breeding Unit	315	HCL645	Institute of Crop Science
76	Si-279	SPT	238	Zhong M-8	BSSS	400	Liaobai 371	X																							76	H286	The Northern Breeding Unit	316	PHRKB	Institute of Crop Science
77	Si 287	SPT	239	Liao 2345	BSSS	401	M67	X																							77	HB414	The Northern Breeding Unit	317	PHJEV	Institute of Crop Science
78	D Huang 212	SPT	240	Liao 3180	BSSS	402	DH34	X																							78	Liao81	The Northern Breeding Unit	318	Xianyu828♀	Institute of Crop Science
79	515	SPT	241	Shen 151	BSSS	403	Jinhuang 96B	X																							79	Liao2180	The Northern Breeding Unit	319	Xianyu986♀	Institute of Crop Science
80	Jing 7	SPT	242	Dan 717	BSSS	404	531	X																							80	Jing724A	The Northern Breeding Unit	320	KW7M031	Institute of Crop Science
81	PI143	SPT	243	Liao 3162	BSSS	405	Gaoke♀	X																							81	TWS49	The Northern Breeding Unit	321	KW7M14	Institute of Crop Science
82	H152	SPT	244	PH09B	BSSS	406	Gaoke♂	X																							82	HA493	The Northern Breeding Unit	322	412	Institute of Crop Science
83	196	SPT	245	PH6JM	BSSS	407	KWCB1	X																							83	Jing19BDHJD2958	The Northern Breeding Unit	323	7884	Institute of Crop Science
84	Zhonghuang 204R2040	SPT	246	SD7928	BSSS	408	KWMM31	X																							84	G306	The Northern Breeding Unit	324	Dan337	Institute of Crop Science
85	Han 23	SPT	247	7857	BSSS	409	KW7M031	X																							85	JiA2102	The Northern Breeding Unit	325	Jinhuang59	Institute of Crop Science
86	Q1261	SPT	248	CA375	BSSS	410	Dan 337	X																							86	Liao68605	The Northern Breeding Unit	326	465	Institute of Crop Science
87	1028	SPT	249	7010	BSSS	411	Mo113	X																							87	59	The Northern Breeding Unit	327	7010	Institute of Crop Science
88	Shen 135	SPT	250	Dong 5416	BSSS	412	Nenxi 50	X																							88	20G70	The Northern Breeding Unit	328	Dianmo17	Institute of Crop Science
89	Jing 19BDHJD2958	SPT	251	Jin 9923	BSSS	413	Hexi 604	X																							89	CA109	The Northern Breeding Unit	329	Danhuang25	Institute of Crop Science
90	Jing 2416	SPT	252	Jin 9919	BSSS	414	20143	X																							90	T96	The Northern Breeding Unit	330	Dong96	Institute of Crop Science
91	S126	SPT	253	Liao 2379	BSSS	415	Ji 35	X																							91	SX735	The Northern Breeding Unit	331	Shen501	Institute of Crop Science
92	Liao 13105	SPT	254	PHJEV	BSSS	416	Chong 72	X																							92	Suixi707	The Northern Breeding Unit	332	1028	Institute of Crop Science
93	A1402	SPT	255	Xianyu 828♀	BSSS	417	NP01200	X																							93	G439	The Northern Breeding Unit	333	Shen135	Institute of Crop Science
94	Mo17	LAN	256	Chengxi 60	BSSS	418	C168	X																							94	T641	The Northern Breeding Unit	334	Hunag428-17	Institute of Crop Science
95	Fu 746 Mutant Line	LAN	257	PH6WC	BSSS	419	Suixi 707	X																							95	HA283	The Northern Breeding Unit	335	Mo113	Institute of Crop Science
96	KL3	LAN	258	female parent of Xianyu 335	BSSS	420	5 Gong	X																							96	ChangS25	The Northern Breeding Unit	336	NG5	Institute of Crop Science
97	KL4	LAN	259	D1798Z	BSSS	421	CWF (Zhongnuo Female S8)	X																							97	Liao5131	The Northern Breeding Unit	337	HD568	Institute of Crop Science
98	He 344	LAN	260	Xianyu 986♀	BSSS	422	Nanwu	X																							98	JiA144	The Northern Breeding Unit	338	11DM124	Institute of Crop Science
99	Ji 846	LAN	261	KW4M029	BSSS	423	Jinhuang 73	X																							99	Jing92	Institute of Crop Science	339	Nenxi50	Institute of Crop Science
100	HR30	LAN	262	SX641	BSSS	424	Jinhuang 63	X																							100	Jing24	Institute of Crop Science	340	D34	Institute of Crop Science
101	KL613	LAN	263	Longxi 379	BSSS	425	8107	X																							101	Jing501	Institute of Crop Science	341	Ming2325	Institute of Crop Science
102	Ji 853	LAN	264	Ji A6601	BSSS	426	Ye 52106	X																							102	Qi205	Institute of Crop Science	342	F2001	Institute of Crop Science
103	4F1	LAN	265	Ji A8401	BSSS	427	Xinzi 153-2	X																							103	P25	Institute of Crop Science	343	Jing388	Institute of Crop Science
104	Ji 1037	LAN	266	Liao 50518	BSSS	428	Dian 11	X																							104	CN4379	Institute of Crop Science	344	HYS3	Institute of Crop Science
105	Cheng 18	LAN	267	HS200	BSSS	429	BIR44	X																							105	P138	Institute of Crop Science	345	Chengxi36	Institute of Crop Science
106	Si 144	LAN	268	H286	BSSS	430	CA112	X																							106	Heixi2	Institute of Crop Science	346	20143	Institute of Crop Science
107	Mo17Ht	LAN	269	Ji A2102	BSSS	431	Ben M130	X																							107	Lv9kuan	Institute of Crop Science	347	Ji35	Institute of Crop Science
108	7017	LAN	270	Ji A144	BSSS	432	Ta 5	X																							108	K0325	Institute of Crop Science	348	Chengxi60	Institute of Crop Science
109	Xingkenzi Ai 34	LAN	271	Liao 68605	BSSS	433	8415	X																							109	F12	Institute of Crop Science	349	Chengxi53	Institute of Crop Science
110	Improved Mo17	LAN	272	59	BSSS	434	8001	X																							110	Shen3336	Institute of Crop Science	350	Ji815	Institute of Crop Science
111	KH786	LAN	273	Liao 81	BSSS	435	Xinzi 218	X																							111	K12	Institute of Crop Science	351	Chong72	Institute of Crop Science
112	917	LAN	274	CA109	BSSS	436	2058874	X																							112	Liao68	Institute of Crop Science	352	NP01200	Institute of Crop Science
113	K454	LAN	275	DF301	BSSS	437	M3005	X																							113	A801	Institute of Crop Science	353	CA667	Institute of Crop Science
114	5213	LAN	276	20G70	BSSS	438	Suixi 605	X																							114	634150	Institute of Crop Science	354	PH6WC	Institute of Crop Science
115	CN165	LAN	277	WG88	BSSS	439	Zi 495	X																							115	7922	Institute of Crop Science	355	Lx80	Institute of Crop Science
116	Sui 601	LAN	278	Ji A961	BSSS	440	Te 70	X																							116	S8-101	Institute of Crop Science	356	Shen3265	Institute of Crop Science
117	Sui 701	LAN	279	MC516	BSSS	441	2001197	X																							117	H1208	Institute of Crop Science	357	C168	Institute of Crop Science
118	A22	LAN	280	Longxi 391	BSSS	442	M0113	X																							118	ZhongM-8	Institute of Crop Science	358	Huotang Huang17	Institute of Crop Science
119	T116	LAN	281	G439	BSSS	443	485	X																							119	L237	Institute of Crop Science	359	5Gong	Institute of Crop Science
120	Jiang 134	LAN	282	DH257	BSSS	444	H3	X																							120	Ying64	Institute of Crop Science	360	Wa138	Institute of Crop Science
121	T02	LAN	283	Shennong H123	BSSS	445	早8-3（1263）	X																							121	Diangu11A	Institute of Crop Science	361	CWF (Zhongnuomu S8)	Institute of Crop Science
122	HR113	LAN	284	PA80	BSSS	446	HZ85	X																							122	Fu746TBX	Institute of Crop Science	362	PI36	Institute of Crop Science
123	Suixi 709	LAN	285	MND101	BSSS	447	653	X																							123	1134	Institute of Crop Science	363	Xianyu 335♂	Institute of Crop Science
124	A14	LAN	286	MNJ23	BSSS	448	Zong 31	X																							124	K10	Institute of Crop Science	364	Xianyu 335♀	Institute of Crop Science
125	DN1722	LAN	287	LX233	BSSS	449	Liao 184	X																							125	Longkang11	Institute of Crop Science	365	Nan5	Institute of Crop Science
126	419	LAN	288	X7816	BSSS	450	Si-D105	X																							126	KL3	Institute of Crop Science	366	5311	Institute of Crop Science
127	495	LAN	289	14WP14	BSSS	451	HCL645	X																							127	Longxi53	Institute of Crop Science	367	Qing795	Institute of Crop Science
128	Dan 1324	LAN	290	Chang S25	BSSS	452	7884	X																							128	Fu706	Institute of Crop Science	368	Jinhuang76	Institute of Crop Science
129	412	LAN	291	Dan 340	LRC	453	T641	X																							129	He344	Institute of Crop Science	369	Jinhuang73	Institute of Crop Science
130	465	LAN	292	330	LRC	454	Dong 401	X																							130	KL2	Institute of Crop Science	370	Jinhuang63	Institute of Crop Science
131	Dian Mo 17	LAN	293	446	LRC	455	GH320	X																							131	KL6	Institute of Crop Science	371	TS6278	Institute of Crop Science
132	Huotanghuang 17	LAN	294	Dan 360	LRC	456	HA1456	X																							132	D3-1	Institute of Crop Science	372	4866	Institute of Crop Science
133	J001	LAN	295	Ming 84	LRC	457	HB565	X																							133	HR30	Institute of Crop Science	373	8129	Institute of Crop Science
134	Si F1	LAN	296	Jinzi L610	LRC	458	HB1059	X																							134	KWS49	Institute of Crop Science	374	488	Institute of Crop Science
135	Si-419	LAN	297	oh43Ht	LRC	459	KS23	X																							135	Jia33	Institute of Crop Science	375	32	Institute of Crop Science
136	416	LAN	298	Longxi 69	LRC	460	HA283	X																							136	Jia28	Institute of Crop Science	376	8107	Institute of Crop Science
137	Zhong 17	LAN	299	KL632	LRC	461	Liao6304	X																							137	KW5G321	Institute of Crop Science	377	2080089	Institute of Crop Science
138	Ji 419	LAN	300	Jia 108	LRC	462	D2-7	X																							138	KW1A139	Institute of Crop Science	378	Si387	Institute of Crop Science
139	Ji 412	LAN	301	D5801	LRC	463	G306	X																							139	81162	Institute of Crop Science	379	Linxi11	Institute of Crop Science
140	32509	LAN	302	Liao 2309	LRC	464	TWS49	X																							140	8638	Institute of Crop Science	380	Zhonghuang68	Institute of Crop Science
141	W9706	LAN	303	Tie 9010	LRC	465	T96	X																							141	833	Institute of Crop Science	381	5022(B)	Institute of Crop Science
142	HF12202	LAN	304	Tie T0759 (red cob)	LRC	466	SX735	X																							142	9F592	Institute of Crop Science	382	M14	Institute of Crop Science
143	HM12111	LAN	305	D34	LRC	467	HB414	X																							143	6F576	Institute of Crop Science	383	Ye52106	Institute of Crop Science
144	D185	LAN	306	Jing 388	LRC	468	HA493	X																							144	KL613	Institute of Crop Science	384	B84	Institute of Crop Science
145	T353	LAN	307	CA667	LRC	469	Liao 2180	X																							145	HA25	Institute of Crop Science	385	U8112	Institute of Crop Science
146	BR27	LAN	308	Lx80	LRC	470	Liao 5131	X																							146	KL45	Institute of Crop Science	386	Moqun17	Institute of Crop Science
147	Dong 302	LAN	309	Wa 138	LRC	471	Dong 502	X																							147	Ji63	Institute of Crop Science	387	Tie9010	Institute of Crop Science
148	M54 Bai	LAN	310	5311	LRC	472	Dong 303	X																							148	Xi14	Institute of Crop Science	388	B73	Institute of Crop Science
149	Qi319	PB	311	Qing 795	LRC	473	Dong 601	X																							149	70-104	Institute of Crop Science	389	Dian11	Institute of Crop Science
150	Jing 501	PB	312	Ji 81162	LRC	474	DH840	X																							150	L105	Institute of Crop Science	390	BИP44	Institute of Crop Science
151	P25	PB	313	Tie9010	LRC	475	DH267	X																							151	330	Institute of Crop Science	391	CA112	Institute of Crop Science
152	P138	PB	314	Chengxi 36	LRC	476	SK1098	X																							152	446	Institute of Crop Science	392	BenM130	Institute of Crop Science
153	Shen 3336	PB	315	CA364	LRC	477	W961	X																							153	Ji853	Institute of Crop Science	393	Ta5	Institute of Crop Science
154	Liao 68	PB	316	DNPH4	LRC	478	Ji A651	X																							154	434	Institute of Crop Science	394	8415	Institute of Crop Science
155	L237	PB	317	Jing B547	X	479	LX214	X																							155	XL21（D1798Z）	Institute of Crop Science	395	K22	Institute of Crop Science
156	833	PB	318	Jing DH3345	X	480	DNF266	X																							156	4F1	Institute of Crop Science	396	8001	Institute of Crop Science
157	Ji 002	PB	319	Jing 17	X	481	DNF342	X																							157	444	Institute of Crop Science	397	3189	Institute of Crop Science
158	Dan 988	PB	320	Jing 724A	X	482	HB14	X																							158	Ji002	Institute of Crop Science	398	Liao3053	Institute of Crop Science
159	M60	PB	321	Jing 72464	X	483	HB1397	X																							159	7884-7Ht	Institute of Crop Science	399	C8605-2	Institute of Crop Science
160	P2237	PB	322	CADN01	X	484	Jiu-115	X																							160	96478	Institute of Crop Science	400	Ji4112	Institute of Crop Science
161	Dan 599	PB	323	Liangnuo-5-1	X	485	CAND01	X																							161	Ji1037	Institute of Crop Science	401	N528-1(1284)	Institute of Crop Science
162	Jinhuang 59	PB	324	Qi 205	X																										162	W9706	Institute of Crop Science	402	1923004	Institute of Crop Science
																															163	8902	Institute of Crop Science	403	501	Institute of Crop Science
																															164	Cheng351	Institute of Crop Science	404	Du321	Institute of Crop Science
																															165	D22	Institute of Crop Science	405	Zheng29	Institute of Crop Science
																															166	KX	Institute of Crop Science	406	PI10	Institute of Crop Science
																															167	Ji046	Institute of Crop Science	407	Xinzi218	Institute of Crop Science
																															168	Dan598	Institute of Crop Science	408	2058874	Institute of Crop Science
																															169	TM	Institute of Crop Science	409	1923734	Institute of Crop Science
																															170	M407	Institute of Crop Science	410	M3005	Institute of Crop Science
																															171	F62	Institute of Crop Science	411	Si-279	Institute of Crop Science
																															172	Cheng18	Institute of Crop Science	412	DH212	Institute of Crop Science
																															173	Si144	Institute of Crop Science	413	Suixi605	Institute of Crop Science
																															174	Redmaize	Institute of Crop Science	414	Jing7	Institute of Crop Science
																															175	Lv28	Institute of Crop Science	415	515	Institute of Crop Science
																															176	Mo17Ht	Institute of Crop Science	416	Zi495	Institute of Crop Science
																															177	Shen5003	Institute of Crop Science	417	Te70	Institute of Crop Science
																															178	KuanyeC8605	Institute of Crop Science	418	PI143	Institute of Crop Science
																															179	⑦-61	Institute of Crop Science	419	SiF1	Institute of Crop Science
																															180	Liao2345	Institute of Crop Science	420	J001	Institute of Crop Science
																															181	8112	Institute of Crop Science	421	JiA-034	Institute of Crop Science
																															182	Liao1412	Institute of Crop Science	422	485	Institute of Crop Science
																															183	LD175-1	Institute of Crop Science	423	D185	Institute of Crop Science
																															184	D26	Institute of Crop Science	424	2001197	Institute of Crop Science
																															185	Dan3130	Institute of Crop Science	425	H201	Institute of Crop Science
																															186	Liao3180	Institute of Crop Science	426	196	Institute of Crop Science
																															187	Shen151	Institute of Crop Science	427	M0113	Institute of Crop Science
																															188	Dan717	Institute of Crop Science	428	Si-419	Institute of Crop Science
																															189	Liao8478	Institute of Crop Science	429	416	Institute of Crop Science
																															190	Zheng22	Institute of Crop Science	430	H3	Institute of Crop Science
																															191	Zhong106	Institute of Crop Science	431	Zao8-3	Institute of Crop Science
																															192	Liao3162	Institute of Crop Science	432	HZ85	Institute of Crop Science
																															193	PH09B	Institute of Crop Science	433	Zhong17	Institute of Crop Science
																															194	PHPMO	Institute of Crop Science	434	Ji419	Institute of Crop Science
																															195	Dan988	Institute of Crop Science	435	Ji412	Institute of Crop Science
																															196	DanT138	Institute of Crop Science	436	Zhonghuang204	Institute of Crop Science
																															197	Liao6082	Institute of Crop Science	437	Jinhuang55	Institute of Crop Science
																															198	7017	Institute of Crop Science	438	32509	Institute of Crop Science
																															199	Dan9Chang	Institute of Crop Science	439	Zao23	Institute of Crop Science
																															200	Tie98103-1	Institute of Crop Science	440	Chuan273	Institute of Crop Science
																															201	Dan360	Institute of Crop Science	441	653	Institute of Crop Science
																															202	CL143	Institute of Crop Science	442	Zong31	Institute of Crop Science
																															203	PH6JM	Institute of Crop Science	443	Si-D105	Institute of Crop Science
																															204	Dan6263	Institute of Crop Science	444	H152	Institute of Crop Science
																															205	C260	Institute of Crop Science	445	CA193	Institute of Crop Science
																															206	Liao7980	Institute of Crop Science	446	Jing572	Institute of Crop Science
																															207	2511A	Institute of Crop Science	447	Q1261	Institute of Crop Science
																															208	z3-87	Institute of Crop Science	448	Hai268	Institute of Crop Science
																															209	M60	Institute of Crop Science	449	Ji846	Institute of Crop Science
																															210	S121	Institute of Crop Science	450	Jing89	Institute of Crop Science
																															211	P2237	Institute of Crop Science	451	G249	Institute of Crop Science
																															212	K3841	Institute of Crop Science	452	KW4M029	Institute of Crop Science
																															213	SD7928	Institute of Crop Science	453	Hexi604	Institute of Crop Science
																															214	SD8738	Institute of Crop Science	454	Xinzi153-2	Institute of Crop Science
																															215	Shen3117	Institute of Crop Science	455	Si287	Institute of Crop Science
																															216	Dan1133	Institute of Crop Science	456	KS23	Institute of Crop Science
																															217	M5972	Institute of Crop Science	457	Dong46	Northeast Agricultural University
																															218	Ming84	Institute of Crop Science	458	Dong237	Northeast Agricultural University
																															219	Ming71	Institute of Crop Science	459	Dong6002	Northeast Agricultural University
																															220	TieT0278	Institute of Crop Science	460	Dong156	Northeast Agricultural University
																															221	TieT0403	Institute of Crop Science	461	Dong8112	Northeast Agricultural University
																															222	LiangyuM53	Institute of Crop Science	462	Dong5416	Northeast Agricultural University
																															223	LiangyuS127	Institute of Crop Science	463	Dong65003	Northeast Agricultural University
																															224	Shen391	Institute of Crop Science	464	DN-1-2	Northeast Agricultural University
																															225	Tie84	Institute of Crop Science	465	DN139	Northeast Agricultural University
																															226	9137	Institute of Crop Science	466	DN1722	Northeast Agricultural University
																															227	Xingken Ziai34	Institute of Crop Science	467	DH840	Northeast Agricultural University
																															228	Xingkenzi167-1	Institute of Crop Science	468	DH267	Northeast Agricultural University
																															229	GailiangMo17	Institute of Crop Science	469	DH257	Northeast Agricultural University
																															230	JinziL610	Institute of Crop Science	470	DK422	Northeast Agricultural University
																															231	Chang7-2	Institute of Crop Science	471	Dong401	Northeast Agricultural University
																															232	KH786	Institute of Crop Science	472	Dong302	Northeast Agricultural University
																															233	KH467	Institute of Crop Science	473	DNF266	Northeast Agricultural University
																															234	773-2G	Institute of Crop Science	474	DNF342	Northeast Agricultural University
																															235	917	Institute of Crop Science	475	DNPH4	Northeast Agricultural University
																															236	K454	Institute of Crop Science	476	DF301	Northeast Agricultural University
																															237	7857	Institute of Crop Science	477	Dong502	Northeast Agricultural University
																															238	Xin444	Institute of Crop Science	478	Dong303	Northeast Agricultural University
																															239	Zhong451	Institute of Crop Science	479	Dong601	Northeast Agricultural University
																															240	Zhongzi01	Institute of Crop Science
325	CN4379	X
326	Lü 9 Kuan	X
327	K0325	X
328	S8-101	X
329	H1208	X
330	Ying 64	X
331	Diangu 11A	X
332	Dong 46	X
333	Dong 237	X
334	Hai 268	X
335	1134	X
336	K10	X
337	Longkang 11	X
338	Longxi 53	X
339	Fu 706	X
340	KL2	X
341	KL6	X
342	(KWS10×KWS73)	X
343	KWS49	X
344	Jia 33	X
345	Jia 28	X
346	KW1A139	X
347	9F592	X
348	6F576	X
349	HA25	X
350	KL45	X
351	Ji 63	X
352	Xi 14	X
353	70-104	X
354	434	X
355	7884-7Ht	X
356	Cheng 351	X
357	KX	X
358	Dan 598	X
359	Hongyumi	X
360	Lü 28	X
361	Shen 5003	X
362	Kuanye C8605	X
363	Liao 1412	X
364	Zhong 106	X
365	Dan T138	X
366	Dan 99 Chang	X
367	Tie 98103-1	X
368	SD8738	X
369	Shen 3117	X
370	M5972	X
371	Ming 71	X
372	Liangyu S127	X
373	Tie 84	X
374	KH467	X
375	Zhong 451	X
376	Zhongzi 01	X
377	XL21（D1798Z）	X
378	Chang 3	X
379	Hai 014	X
380	Dong 156	X
381	169	X
382	29707	X
383	52106	X
384	HR10	X
385	HR0110	X
386	Sui 706	X
387	L201	X
388	Dong 65003	X
389	HR701	X
390	A4-227	X
391	G249	X
392	H270	X
393	T216	X
394	DN-1-2	X
395	Jia 56-1	X
396	Jia 113	X
397	Jia 069-3	X
398	Ji 818	X
399	Liaoju 311	X
400	Liaobai 371	X
401	M67	X
402	DH34	X
403	Jinhuang 96B	X
404	531	X
405	Gaoke♀	X
406	Gaoke♂	X
407	KWCB1	X
408	KWMM31	X
409	KW7M031	X
410	Dan 337	X
411	Mo113	X
412	Nenxi 50	X
413	Hexi 604	X
414	20143	X
415	Ji 35	X
416	Chong 72	X
417	NP01200	X
418	C168	X
419	Suixi 707	X
420	5 Gong	X
421	CWF (Zhongnuo Female S8)	X
422	Nanwu	X
423	Jinhuang 73	X
424	Jinhuang 63	X
425	8107	X
426	Ye 52106	X
427	Xinzi 153-2	X
428	Dian 11	X
429	BIR44	X
430	CA112	X
431	Ben M130	X
432	Ta 5	X
433	8415	X
434	8001	X
435	Xinzi 218	X
436	2058874	X
437	M3005	X
438	Suixi 605	X
439	Zi 495	X
440	Te 70	X
441	2001197	X
442	M0113	X
443	485	X
444	H3	X
445	早8-3（1263）	X
446	HZ85	X
447	653	X
448	Zong 31	X
449	Liao 184	X
450	Si-D105	X
451	HCL645	X
452	7884	X
453	T641	X
454	Dong 401	X
455	GH320	X
456	HA1456	X
457	HB565	X
458	HB1059	X
459	KS23	X
460	HA283	X
461	Liao6304	X
462	D2-7	X
463	G306	X
464	TWS49	X
465	T96	X
466	SX735	X
467	HB414	X
468	HA493	X
469	Liao 2180	X
470	Liao 5131	X
471	Dong 502	X
472	Dong 303	X
473	Dong 601	X
474	DH840	X
475	DH267	X
476	SK1098	X
477	W961	X
478	Ji A651	X
479	LX214	X
480	DNF266	X
481	DNF342	X
482	HB14	X
483	HB1397	X
484	Jiu-115	X
485	CAND01	X
